# Supplementary material for: A spatial model of the plant circadian clock reveals design principles for coordinated timing
Source: Mol Syst Biol. 2022 Mar 21;18(3):e10140. doi: 10.15252/msb.202010140 (PMC8935279; doi:10.15252/msb.202010140)
Supplement: Supplementary file 3 — Movie EV1 [file MSB-18-e10140-s003.zip]

Archive with 6 entries (3 files):
- MSB-2020-10140_MovieEV1/
- MSB-2020-10140_MovieEV1/Movie EV1.mp4
- MSB-2020-10140_MovieEV1/README.txt
- __MACOSX/
- __MACOSX/MSB-2020-10140_MovieEV1/
- __MACOSX/MSB-2020-10140_MovieEV1/._README.txt
