# Supplementary material for: A spatial model of the plant circadian clock reveals design principles for coordinated timing
Source: Mol Syst Biol. 2022 Mar 21;18(3):e10140. doi: 10.15252/msb.202010140 (PMC8935279; doi:10.15252/msb.202010140)
Supplement: Supplementary file 3 — Movie EV1 [file MSB-18-e10140-s003.zip › MSB-2020-10140_MovieEV1/README.txt]

Movie EV1. Time-lapse of PRR9::LUC expression under LL. PRR9::LUC expression from a single representative seedling 24–144 h after transfer to LL. Data is from a previous study [14]. 
