# Supplementary material for: A spatial model of the plant circadian clock reveals design principles for coordinated timing
Source: Mol Syst Biol. 2022 Mar 21;18(3):e10140. doi: 10.15252/msb.202010140 (PMC8935279; doi:10.15252/msb.202010140)
Supplement: Supplementary file 4 — Movie EV2 [file MSB-18-e10140-s002.zip › MSB-2020-10140_MovieEV2/README.txt]

Movie EV2. Time-lapse of simulated PRR9/PRR7 expression under LL. Representative simulation of simulated PRR9/PRR7 expression from individual cells of the seedling template 24–144 h after transfer to LL.
